# Supplementary material for: 3D-Printed Microfluidic One-Way Valves and Pumps
Source: Micromachines (Basel). 2023 Jun 23;14(7):1286. doi: 10.3390/mi14071286 (PMC10384158; doi:10.3390/mi14071286)
Supplement: Supplementary file 1 [file micromachines-14-01286-s001.zip]

Archive with 3 entries (3 files):
- final_60ms_20psi_23inHg.mp4
- final_oneway_valve.mp4
- Supplementary_Information.pdf
